# Supplementary material for: Visualized Nucleic Acid Hybridization Lateral Flow Strip Integrating with Microneedle for the Point-of-Care Authentication of Ophiocordyceps sinensis
Source: Int J Mol Sci. 2024 Dec 19;25(24):13599. doi: 10.3390/ijms252413599 (PMC11677120; doi:10.3390/ijms252413599)
Supplement: Supplementary file 1 [file ijms-25-13599-s001.zip]

Archive with 1 entries (1 files):
- ijms-3311431-supplementary.pdf
